# Supplementary material for: LKB1 regulates JNK-dependent stress signaling and apoptotic dependency of KRAS-mutant lung cancers
Source: Nat Commun. 2025 May 2;16:4112. doi: 10.1038/s41467-025-58753-y (PMC12048556; doi:10.1038/s41467-025-58753-y)
Supplement: Supplementary file 3 — Supplementary Data 1 [file 41467_2025_58753_MOESM3_ESM.xlsx]

## Sheet: Supplementary Data 1
Cell line	IC50/nM	EMAX
MGH1143-2	13	43
MGH1196-2	11	91
MGH1138-1	15	83
MGH1114-1	N.A.	879
MGH1112-1	150	46
MGH1062-1	11	31
H2122	34	61
H1792	17	34
SW1573	13	17
LU99A	N.A.	N.A.
CALU1	7	19
H358	12	82
H23	8	57
H2030	12	45
LU65	8	78
H2030	12	45
LU65	8	78
