# Supplementary material for: LKB1 regulates JNK-dependent stress signaling and apoptotic dependency of KRAS-mutant lung cancers
Source: Nat Commun. 2025 May 2;16:4112. doi: 10.1038/s41467-025-58753-y (PMC12048556; doi:10.1038/s41467-025-58753-y)
Supplement: Supplementary file 4 — Supplementary Data 2 [file 41467_2025_58753_MOESM4_ESM.xlsx]

## Sheet: Supplementary Data 2
Primers
Gene symbol	Protein	Forward 5'->3'	Reverse 5'->3'
map2k4	MKK4	TGCAGGGTAAACGCAAAGCA	CTCCTGTAGGATTGGGATTCAGA
map2k7	MKK7	CCACGTCATTGCCGTTAAGC	GCACGATGTAGGGGCAGTC
nuak1	NUAK1	AAGGCACCTACGGCAAAGTC	GTCTGATGTGAACCATGTCTTGT
nuak2	NUAK2	CGCCCAAGCCCCTAATGAAG	TCCCTCCGTATGTGCATCAGA
sik1	SIK1	CTCCGGGTGGGTTTTTACGAC	CTGCGTTTTGGTGACTCGATG
sik3	SIK3	CGTATCGGCTACTACGAGATCG	GGGGTGGCAAAGCATCTTC
mark1	MARK1	GAGCGGGACACGGAAAATCAT	TGCTACTCGACTTGGTAGGCT
mark4	MARK4	AGGTTGCCATCAAGATTATCGAC	GATGCGGACTTCTCGGAACAG
cps1	CPS1	AATGAGGTGGGCTTAAAGCAAG	AGTTCCACTCCACAGTTCAGA
nr4a1	NR4A1	ATGCCCTGTATCCAAGCCC	GTGTAGCCGTCCATGAAGGT
nr4a2	NR4A2	GTTCAGGCGCAGTATGGGTC	CTCCCGAAGAGTGGTAACTGT
Guide RNA
Gene symbol	Protein	Forward 5'->3'	Reverse 5'->3'
stk11	LKB1	caccgAGCTTGGCCCGCTTGCGGCG	aaacCGCCGCAAGCGGGCCAAGCTc
