# Supplementary material for: LKB1 regulates JNK-dependent stress signaling and apoptotic dependency of KRAS-mutant lung cancers
Source: Nat Commun. 2025 May 2;16:4112. doi: 10.1038/s41467-025-58753-y (PMC12048556; doi:10.1038/s41467-025-58753-y)
Supplement: Supplementary file 7 — Source Data [file 41467_2025_58753_MOESM7_ESM.xlsx]

## Sheet: Fig 1B
LKB1	Loss				WT
Repeats	1	2	3	4	1	2	3	4
H23	816.586	825.086	831.332	820.542
H1792					587.78	610.09	599.64	596.225
H2122	485.373	494.736	483.381	489.855
LU65	439.472	481.258	478.686	406.279
H2030	184.963	254.859	299.393	253.089
MGH1196-2	163.856	121.018	94.5086	145.49
MGH1138-1	117.308	88.6255	77.7905	59.2934
CALU1					89.4332	69.5238	75.807	86.0507
MGH1114-1	56.1044	89.5594	74.4009	65.9777
MGH1112-1	48.457	60.4237	79.0365	89.3342
H358					14.0601	27.4591	62.4206	43.174
MGH1062-1					92.6393	34.4364	-33.601	31.3721
LU99A					8.21141	-1.62549	-66.2602	-17.1305
SW1573					-25.8942	-31.3271	-10.7793	-36.9843
MGH1143-2					-68.155	-53.6018	-36.7599	-54.0564

## Sheet: Fig 1C
	Loss	WT
H23	823.386
H1792		598.434
H2122	488.336
LU65	451.424
H2030	248.076
MGH1196-2	131.218
MGH1138-1	85.7545
CALU1		80.2037
MGH1114-1	71.5106
MGH1112-1	69.3128
H358		36.7785
MGH1062-1		31.2117
LU99A		-19.2012
SW1573		-26.2462
MGH1143-2		-53.1433

## Sheet: Fig 1D
	LKB1 Loss	LKB1 WT
A427	995.333
H2122	705.667
MGH1114-1	620.667
H2030	425.25
H23	373.75
H1792		373.667
MGH1089-1	329
MGH1112-1	306.667
LU-99A		284.667
MGH1138-1	280
LU-65	278.333
H2009	277.5
A549	240.5
MGH1088-1		147
MGH1070-1		133
COR-L23		103.333
H1573	103.333
SW900		87
H441		55.6667
H1944	68
DV-90		60.3333
H2347		48.3333
H1155		29
SW1573		22.0333
CALU		23
H1734	14.1567
MGH1143-2		1
SK-LU-1	-6.66667
H358		-8.46667
H460	-18.8667

## Sheet: Fig 1E
	Tram			AMG176			Trametinib + AMG176
Repeats	1	2	3	1	2	3	1	2	3
H2122	9.38	9.81	10.33	3.02	3.35	3.17	55.99	52.71	53.78
MGH1112-1	26.88	28.29	42.55	5.24	4.71	3.22	83.08	82.89	79.85
H2030	2.41	1.81	3.28	23.09	23	33.5	75.79	75.2	75.5
MGH9029-1B	58.11	59.18	54.9	1.5	1.83	2.52	65.21	68.58	67.87
H23	9.38	9.81	10.33	3.02	3.35	3.17	55.99	52.71	53.78
MGH1089-2	7.14	8.68	8.31	0.04	0.39	-0.11	39.79	40.23	49.65
MGH1114-1	4.55	3.43	4.33	0.5	-0.17	-0.65	27.15	35.18	31.57
H441	1.97	2.71	2.53	1.29	2.58	2.07	17.18	16.16	15.04
CALU1	4.93	4.1	4.4	2.84	2.49	2.3	15.73	14.98	14
SK-LU-1	10.66	6.21	8.1	0.21	0.37	1.9	10.06	9.41	8.1
MGH1143-2A	3.55	3.68	3.91	0.19	-0.59	-0.01	4.03	5.42	3.99

## Sheet: Fig 1F
Cell line		Vehicle		AMG 176		Trametinib		Trametinib + AMG 176		Sotorasib		Sotorasib + AMG 176
H2122	Hours	Mean	SEM	Mean	SEM	Mean	SEM	Mean	SEM	Mean	SEM	Mean	SEM
	0	21.3165	4.55165	32.6405	5.46023	17.6885	3.79383	29.2437	5.23014	20.4811	5.16819	22.3466	5.82118
	6	22.2704	4.78616	39.9957	6.33499	35.6711	4.42035	64.1849	4.86213	35.3855	2.24886	69.9107	2.18909
	12	31.4101	3.5027	47.2597	5.18559	35.728	2.23153	78.6031	3.97757	36.9211	3.52785	80.219	4.38776
	18	35.2544	3.06176	47.2636	4.86416	33.9725	3.17727	82.8455	2.67178	45.0893	2.64795	80.7223	2.5057
	24	29.5817	2.90273	40.1787	4.94403	44.0323	1.90966	81.0722	1.90236	43.7762	2.9418	74.0298	3.21215
	30	28.6449	2.77808	41.3735	2.97012	47.6757	2.50788			48.0066	4.91281
	36	29.4498	2.30388	45.8238	3.11802	55.5593	2.22804			45.5153	3.17806
	42	30.5404	3.05593	49.2209	4.38396	54.6079	1.62161			37.2777	2.62293
	48	28.303	2.25918	47.3736	3.34696	60.0185	2.23999			34.9841	2.85842
Cell line		Vehicle		AMG 176		Trametinib		Trametinib + AMG 176		Sotorasib		Sotorasib + AMG 176
LU65	Hours	Mean	SEM	Mean	SEM	Mean	SEM	Mean	SEM	Mean	SEM	Mean	SEM
	0	5.08335	0.974328	3.31551	0.853569	4.01463	0.530181	4.27121	1.18765	4.63439	0.644153	7.84543	1.46792
	6	4.9098	0.96914	5.47638	1.09163	5.29625	0.673583	7.43848	1.57163	7.56954	1.43812	11.9236	1.8257
	12	4.75529	1.27426	5.78338	0.812039	8.08715	0.739262	20.4059	2.87885	10.17	0.664513	26.4371	1.64118
	18	4.48344	0.685654	6.25069	0.852872	7.91749	0.805132	31.939	3.20001	16.7173	0.774786	38.5712	2.27226
	24	5.08072	0.978198	5.97288	0.869723	11.8162	1.1011	36.8965	2.7233	20.6348	1.44181	45.7004	1.27973
	30	5.98018	0.909872	7.26421	1.37006	14.1577	1.78096	40.3334	2.46853	23.8619	2.00586	46.7195	2.23324
	36	6.6691	1.3486	7.13885	0.467289	16.3247	1.81882	39.9394	2.57088	27.4047	1.39644	48.7247	1.58614
	42	6.89802	1.15707	8.49793	1.01963	19.116	1.9513	43.0297	2.63585	29.6987	1.92989	49.7174	2.11337
	48	6.4995	0.993598	9.46924	0.907946	21.5884	1.60053	44.1223	2.82937	29.7961	1.56372	47.9102	2.43027
Cell line		Vehicle		AMG 176		Trametinib		Trametinib + AMG 176		Sotorasib		Sotorasib + AMG 176
H23	Hours	Mean	SEM	Mean	SEM	Mean	SEM	Mean	SEM	Mean	SEM	Mean	SEM
	0	3.60647	0.855949	7.74163	1.4976	8.78998	0.762698	11.2647	1.29723	5.96898	1.24592	12.0355	2.994
	6	5.23302	0.932432	11.3378	1.21047	11.3126	1.52266	21.5462	2.37469	10.0606	1.45607	21.3904	6.62162
	12	5.81518	1.20698	16.9781	2.36082	11.8736	1.20667	26.1581	2.70688	11.1706	1.80863	27.9866	5.89196
	18	7.11983	1.35063	19.3242	1.77017	10.6166	0.735549	33.4012	2.74765	11.7672	2.04215	31.9913	6.35113
	24	7.25329	0.8295	18.3624	1.50741	10.4184	1.90018	36.7228	3.75803	14.5547	2.79481	38.7169	6.96213
	30	7.03598	0.811969	21.2356	2.59446	10.0219	0.460937	35.5682	3.60702	13.832	2.54049	42.7688	5.78583
	36	6.02285	0.842427	20.1934	1.92742	9.70488	1.01427	38.0245	2.94368	12.5017	2.33113	43.6888	6.76595
	42	6.3019	0.638232	21.7882	2.45654	9.85532	0.877657	38.1222	3.32704	13.4914	2.04926	44.6915	4.98866
	48	6.60323	0.8134	21.7833	1.90161	9.04001	0.991881	38.1428	2.54496	11.7253	1.48552	42.5505	3.92244
Cell line		Vehicle		AMG 176		Trametinib		Trametinib + AMG 176		Sotorasib		Sotorasib + AMG 176
H2030	Hours	Mean	SEM	Mean	SEM	Mean	SEM	Mean	SEM	Mean	SEM	Mean	SEM
	0	1.17273	0.280108	1.56448	0.43745	2.17897	0.387573	2.45467	0.633877	1.99568	0.530831	2.20091	0.342399
	6	1.79885	0.58036	3.95338	0.706647	3.42391	0.422152	5.08775	1.17048	4.01882	1.30903	9.01043	1.59049
	12	1.67911	0.550343	5.40626	0.845823	4.57317	0.942408	10.687	1.53743	4.59899	0.745376	17.0436	1.86445
	18	1.7738	0.521368	5.51938	0.799413	3.66732	0.813317	11.5631	0.74753	5.24738	0.772107	18.6933	1.41871
	24	2.22041	0.725748	6.19049	1.13112	3.483	0.544563	12.4521	1.79306	4.71629	1.30418	20.7963	2.68881
	30	2.31267	0.403198	6.47567	0.914512	3.26801	0.662781	14.6467	1.05783	4.72696	1.13052	21.0382	2.526
	36	2.42713	0.36433	7.32294	1.42844	4.43866	0.869908	15.4306	1.13323	6.12484	1.09718	21.9121	2.19357
	42	2.44161	0.296276	7.45467	1.18507	4.59661	0.979135	16.8748	1.21637	4.90817	1.263	22.2855	1.29607
	48	3.6879	0.484136	10.6318	0.996509	3.64485	0.556896	17.3166	1.58599	6.03167	0.603363	24.3529	2.38268
Cell line		Vehicle		AMG 176		Trametinib		Trametinib + AMG 176		Sotorasib		Sotorasib + AMG 176
SW1573	Hours	Mean	SEM	Mean	SEM	Mean	SEM	Mean	SEM	Mean	SEM	Mean	SEM
	0	7.47112	2.36548	7.66914	1.9641	5.07746	0.921381	6.82756	1.71663	11.3203	2.38998	4.83234	0.604498
	6	10.9085	1.83312	11.6666	2.75483	8.29803	1.29127	9.52498	2.1173	11.4672	2.17271	10.7033	2.02109
	12	11.4054	1.99156	13.492	2.87628	7.70881	1.29694	12.4029	2.21325	14.0677	2.3436	12.0632	1.89125
	18	12.4995	1.50393	14.1163	2.67162	10.9464	1.2061	11.4816	2.57931	13.4694	2.99041	14.0099	2.82566
	24	14.4715	1.64368	13.6601	2.00371	13.7061	2.02664	16.6158	3.77935	17.49	2.66509	17.4577	1.65109
	30	12.6059	1.73646	13.2423	2.07708	12.4206	2.65056	16.2134	3.26556	18.2967	2.01603	16.6202	1.59635
	36	12.7397	2.24251	11.5896	2.20413	13.7419	2.77421	17.693	2.62104	15.4055	1.76308	17.6796	1.39735
	42	12.4889	1.71323	11.1355	1.81164	13.7582	2.68695	16.0855	2.91774	14.5044	1.68646	16.0083	1.23431
	48	11.4862	1.47698	10.9613	1.98779	12.8009	1.94774	15.3295	2.43594	15.0946	1.54144	15.5488	1.17517
Cell line		Vehicle		AMG 176		Trametinib		Trametinib + AMG 176		Sotorasib		Sotorasib + AMG 176
CALU1	Hours	Mean	SEM	Mean	SEM	Mean	SEM	Mean	SEM	Mean	SEM	Mean	SEM
	0	0.511869	0.194573	0.698622	0.2901	0.464238	0.325882	0.696449	0.206483	0.836777	0.327125	0.561927	0.212992
	6	0.755856	0.307901	1.84113	0.456476	1.17473	0.538476	3.18736	0.764816	0.787287	0.291719	1.74726	0.246174
	12	1.1389	0.399371	3.02968	0.719674	1.47577	0.458	6.67048	0.745801	1.74336	0.549282	4.63739	0.915926
	18	0.757594	0.223346	3.214	0.818579	1.5895	0.355796	7.57679	0.820914	1.69592	0.398606	7.29295	1.17033
	24	0.819042	0.21526	3.27828	0.759517	2.12976	0.171206	10.1873	0.555569	1.93178	0.28692	7.41758	1.01542
	30	1.05865	0.366817	3.46692	0.470113	1.47411	0.276861	13.2616	0.7455	2.05197	0.413598	9.92843	0.933895
	36	0.731463	0.184423	2.90348	0.389836	2.23539	0.515898	15.162	1.06909	2.28287	0.313293	10.418	1.08204
	42	0.979993	0.152111	2.56998	0.38268	2.6676	0.532245	16.4348	1.28144	2.45641	0.378561	10.7916	0.761881
	48	0.898374	0.150023	2.49405	0.377002	2.98573	0.564154	19.4146	1.61963	2.8245	0.466028	10.934	0.533195
Cell line		Vehicle		AMG 176		Trametinib		Trametinib + AMG 176		Sotorasib		Sotorasib + AMG 176
H441	Hours	Mean	SEM	Mean	SEM	Mean	SEM	Mean	SEM	Mean	SEM	Mean	SEM
	0	4.75562	0.928961	2.41741	0.933623	3.841	0.530814	2.74869	0.802407	4.87061	0.795218	3.75613	1.04171
	6	4.46678	1.00375	4.35554	0.94847	2.59082	0.353485	5.11376	1.54286	5.63893	0.582079	5.87599	0.919425
	12	4.28737	1.10859	3.0074	0.695822	4.3725	1.19583	7.97452	1.10615	4.66414	0.515272	6.79217	1.02076
	18	5.11288	0.504772	5.84548	0.727887	5.73706	1.072	8.8507	1.13245	3.96817	0.642475	4.34837	0.780106
	24	2.59447	0.694926	4.23987	0.502981	5.09137	0.864561	8.87266	0.955073	3.03301	0.465821	5.99078	1.06366
	30	2.72812	0.565103	3.9224	0.221348	4.39051	0.485046	7.29655	1.23016	2.83345	0.450576	4.60855	0.622968
	36	3.33712	0.659987	4.35669	0.418749	3.77089	0.377573	5.67028	1.0438	2.78875	0.503317	3.46661	0.350664
	42	2.68018	0.417639	4.02674	0.437274	3.4371	0.642016	6.34191	0.636798	3.12335	0.457288	3.92939	0.559682
	48	2.69719	0.413665	3.96626	0.507614	3.56456	0.696052	6.55902	0.576088	2.22579	0.163332	3.86884	0.495883
Cell line		Vehicle		AMG 176		Trametinib		Trametinib + AMG 176		Sotorasib		Sotorasib + AMG 176
MGH1143-2	Hours	Mean	SEM	Mean	SEM	Mean	SEM	Mean	SEM	Mean	SEM	Mean	SEM
	0	2.69986	0.624788	4.27933	0.845835	2.78883	0.434962	1.7541	0.446222	3.53349	0.872148	2.577	0.544726
	6	5.43084	1.0084	6.31765	0.660671	4.69969	0.663042	4.21777	0.497645	4.76506	0.477368	5.42263	0.592018
	12	7.90456	1.06935	6.66317	0.55473	5.77035	0.705518	7.18489	0.593386	6.85708	0.710629	8.111	1.03055
	18	6.25229	0.866155	7.38833	1.05512	8.73695	1.16797	6.75305	1.07308	7.33285	0.823443	7.58384	0.996326
	24	7.1898	0.990226	8.99152	0.951927	10.7074	0.852019	7.83296	0.724975	7.69862	0.775932	8.70561	1.17419
	30	8.65045	0.932119	9.19671	0.721449	11.6213	0.981038	8.90883	0.732621	9.15541	0.572051	8.26665	0.841166
	36	7.71557	0.439515	10.0644	1.54914	12.8745	0.874047	10.8042	1.46247	10.9742	0.760591	9.03316	0.996179
	42	9.59225	1.30045	9.62584	0.954069	14.7957	0.956796	13.0407	1.6249	11.8766	0.888569	10.9423	1.12901
	48	8.09194	0.84968	10.298	1.62214	17.7092	1.74393	11.8636	1.05211	16.0759	1.13335	11.4431	1.12153

## Sheet: Fig 2A
	EV			LKB1			sgGFP						sgLKB1
H2030	678	689	705	482	466	503
H2122	553	615	645	-88	182	92
MGH1112-1	277	355	413	175	206	259
MGH1114-1	92	174	96	-25	105	30
SW1573							106	94	30	251	-5	-33	56	38	5.4	45	-6.8	-94
H358							185	128	126				505	540	551

## Sheet: Fig 2B
	EV			LKB1			sgGFP			sgLKB1
H2030	682	665	741	168	364	148
H2122	404	455	503	313	358	357
H23	650	683	539	249	303	219
A549	358	437	351	144	237	160
MGH1114-1	419	400	303	75	118	210
MGH1112-1	342	337	350	15	149	196
H358							252	125	217	510	503	488
H441							-0.68	63	67	281	274	307
SW1573							-16	-18	-22	146	241	194

## Sheet: Fig 2C
	EV				LKB1				sgGFP					sgLKB1
H23	58.92	52.21	58.61		43.46	39.96	39.46
MGH1112-1	56.22	68.15	56.86	45.08	37.88	43	16.36	23.86
H2030	53.97	40.38	53.68		14.79	17.13	13.19
MGH9029-1	43	39.5	50	63.9	34.1	26.3	23.56	28.1
SW1573									1.25	0.87	1.37	0.96	0.93	16.68	21.61	21.24	17.48	18.62
H358									11.62	10.65	10.95			26.23	24.89	26.59

## Sheet: Fig 2D
H2030
	EV Trametinib+AMG176		EV Sotorasib+AMG176		LKB1 Trametinib+AMG176		LKB1 Sotorasib+AMG176
Hours	Mean	SEM	Mean	SEM	Mean	SEM	Mean	SEM
0	2.88762	0.523007	3.23713	0.309659	1.69543	0.410118	1.53618	0.403524
6	37.8439	1.26558	37.3039	2.31784	7.75809	0.64037	6.62303	0.798159
12	68.957	1.65399	68.5555	2.18923	14.7938	1.96874	15.5137	0.949065
18	73.5869	1.39045	77.6598	1.66694	16.5229	1.61163	17.9276	1.03051
24	74.2238	1.88148	81.9398	1.95144	19.7221	2.55495	20.8444	1.77776
30	72.1226	1.31397	80.2021	1.44421	17.5916	1.42425	21.1804	1.28098
36	72.0835	0.956964	80.223	0.989468	17.328	1.31003	20.9758	1.67076
MGH1112
	EV Trametinib+AMG176		EV Sotorasib+AMG176		LKB1 Trametinib+AMG176		LKB1 Sotorasib+AMG176
Hours	Mean	SEM	Mean	SEM	Mean	SEM	Mean	SEM
0	0	0	0.839119	0.248487	0.491229	0.215532	0.268425	0.132387
6	0.597804	0.242992	2.14928	0.552599	0.780598	0.221733	0.903293	0.385317
12	5.58539	0.757512	2.32921	0.378868	1.38209	0.448023	1.05849	0.337355
18	8.34755	1.13659	2.97419	0.571772	2.33966	0.340236	0.891468	0.191646
24	8.67889	0.979535	3.95891	0.51471	3.50645	0.390851	0.891322	0.240449
30	9.70211	0.778725	3.09026	0.324984	3.64951	0.374622	0.795995	0.155236
36	13.9632	1.84658	3.24179	0.26678	4.04982	0.41426	0.748689	0.102378
42	16.3152	1.57664	6.22801	1.22645	4.55129	0.471346	0.691635	0.107292
48	18.7452	2.13476	10.119	1.72763	6.01197	0.653003	0.858437	0.134615
H358
	sgGFP Trametinib+AMG176		sgGFP Sotorasib+AMG176		sgLKB1 Trametinib+AMG176		sgLKB1 Sotorasib+AMG176
Hours	Mean	SEM	Mean	SEM	Mean	SEM	Mean	SEM
0	-1.41239	10.4332	-8.02659	12.4268	19.167	9.80282	25.9446	7.95368
4	10.4272	14.9033	8.64893	13.4755	87.803	12.858	133.743	10.3094
8	9.71511	10.1135	7.55702	14.7473	130.462	20.5628	206.682	20.0361
12	16.8697	15.6493	27.7469	12.7946	138.966	16.6434	195.706	18.3357
16	25.0488	12.7107	23.4993	9.96922	122.989	16.7279	176.812	18.8158
20	19.3473	9.33301	41.2529	11.752	140.788	15.2398	125.151	14.5133
24	24.3044	9.92296	18.17	8.88374	131.163	15.2958	78.4086	11.0138

## Sheet: Fig 2E
H2030 EV
	Veh						Trametinib						AMG-176						3mpk Trametinib + 100mpk AMG 176
0	533.959	309.504	358.165	311.391	499.053	318.823	395.416	329.57	398.624	301.837	365.393	310.38	343.899	307.69	337.76	322.816	363.243	330.312	395.416	310.041	386.971	329.472	355.905
0.5	472.025	366.912	304.494	392.596	598	300	323.723	390.607	336.394	321.287	230.83	324.38	320.702	375.7	210.263	394.634	460.498	306.359	317.29	292.079	307.055	352.236	347.249
1	484.653	349.648	356.915	395.76	772.265	292.079	403.654	383.06	344.55	272.636	434.918	295.568	383.06	296.82	292.079		405.756	310.361	389.652	198.744	322.405	242.611	185.749
1.5	651.389	363.243	512.778	429.874	763.177	300.231	366.912	413.72	395.76	306.176	479.74	300	502.508	177.932	277.108		399.976	324.38	379.722	166.972	227.229	180.154	167.906
2	784.864	331.245	359.574	405.756	830.544	370.581	286.726	336.734	487.19	345.644	416.988	309.363	503.194	191.1	340.759	311.187	364.429	274.805	398.661	99.3262	318.823	112.227	171.302
2.5	625.15	316.368	347.481	351.168	692.12	440.753	320.702	355.905	245.602	194.8	456.449	373.212	301.916	201.292	280.8	459.472	324.532	336.056	352.236	164.775	296.82	153.914	226.772
3	670.8	410.941	413.388	373.314	755.04	431.904	334.595	534.367	442.624	324.617	378.941	376.457	481.914	242.039	361.642	383.292	479.74	399.934	251.55	191.356	121.278	151.593	261.972
3.5	909.792	321.377	454.245	382.113	736.796	436.498	463.24	488.817	460.582	318.825	444.529	285.724	575.078	262.871	359.424	545.328	631.238	332.973	352.768	167.619	167.619	131.926	164.468
4	1174.52	407.272	381.588	479.199	889.744	393.588	479.74	538.195	458.64	302.048	497.458	336.394	531.341	238.313	306.359	532.988	629.924	432.947	375.289	161.874	299.52	155.484	155.67
H2030 LKB1	Veh						Trametinib					AMG-176					3mpk Trametinib + 100mpk AMG 176
0	315.241	318.09	208.452	307.125	313.878	282.331	295.976	359.268	396.828	304.073	393.588	336.375	366.721	307.125	365.054	465.92	295.324	295.425	310.003	318.5	442.281
0.5	436.256	439.296		240.431	330.937		310.05	276.822	293.734	309.465	329.023	399.36	336.698	280.114	334.268	371.475	325.987	266.108			492.278
1	348.566	323.596	471.145	247.156	346.357	522.363	330.525	442.915	371.877	331.24	334.349	438.514	355.83	281.324	405.396	416.216	318.825	342.401	340.772	449.243	501.228
1.5	413.267	413.133	526.5	347.249	374.25	398.661	283.046	401.807	286.133	301.261	641.847	441.364	274.76	264.493	485.728	774.671	354.332	369.966	339.3	496.5	903.727
2	624.897	683.672	546.772	330.387	417.694	606.486	321.75	572.383	355.94	322.131	638.248	475.521	287.116	255.59	516.23	665.627	438.93	357.419	354.415	654.62	912.34
2.5	403.603	652.327	629.254	389.133	618.675	658.045	319.532	623.039	326.987	319.796	642.171	499.2	480.896	321.844	449.973	981.577	321.287	366.429	296.595	592.014	1042.57
3	685.377	885.288	506.339	345.305	611.339	689.585	272.025	707.616	357.469	472.576	800.453	800.154	460.835	318.5	592.014	1148.46	344.841	336.007	732.024	642.162	1163.47
3.5	846.652	1021.64	824.878	446.127	755.04	656.485	309.363	668.462	317.18	437.797	773.955	943.8	621.957	296.454	896.903	1439.58	295.568	550.424	531.465	753.731	1467.6
4	955.743	1124.6	944.611	472.306	654.62	742.41	394.051	752.394	275.239		788.767	1044.47	487.207	389.025	1571.34	1753.24	410.941	726.325	962.783	746.029	1257.98

[truncated: 113 more sheets: Fig 3B, Fig 3C, Fig 3D, Fig 3E, Fig 3G, Fig 3H, Fig 3I, Fig 3J, Fig 3K, Fig 4A, Fig 4B, Fig 4D, Fig 4E, Fig 4F, Fig 4G, Fig 5B, Fig 5C, Fig 5D, Fig 5E, Fig 5F …]
